# Supplementary material for: Factors Associated with Mortality Risk in Patients with Cardiogenic Shock Post-ST-Elevation Myocardial Infarction: Insights from a Regional Centre in Northwest Romania
Source: Medicina (Kaunas). 2025 Apr 14;61(4):725. doi: 10.3390/medicina61040725 (PMC12029066; doi:10.3390/medicina61040725)
Supplement: Supplementary file 1 [file medicina-61-00725-s001.zip]

Archive with 1 entries (1 files):
- medicina-3529172-supplementary.pdf
